# Supplementary material for: Optimizing environmental safety and cell-killing potential of oncolytic Newcastle Disease virus with modifications of the V, F and HN genes
Source: PLoS One. 2022 Feb 9;17(2):e0263707. doi: 10.1371/journal.pone.0263707 (PMC8827430; doi:10.1371/journal.pone.0263707)
Supplement: S1 Data — (XLSX) [file pone.0263707.s001.xlsx]

## Sheet: Figure 1
Figure 1C	TCID50/ml (*10 Log)
Hours	NDV F3aa			NDV F3aa-STOPV1			NDV F3aa-STOPV2
0	0	100	0	2200	460	590	1	1	1
8	2200	1000	2200	0	320	590	1	1	1
24	3200000	3200000	3200000	220000	100000	220000	2200	2200	4600
36	2200000	3200000	460000	100000	100000	460000	320000	32000	320000
48	460000	2200000	3200000	220000	170000	320000	220000	320000	2200000
72	59000	460000	49000	100000	22000	10000	170000	100000	46000
96	4600	320000	59000	4600	4600	320000	320000	590000	320000
Figure 1D	TCID50/ml (*10 Log)
Hours	NDV F3aa			NDV F3aa-STOPV1			NDV F3aa-STOPV2
0	1	1	1	1	100	1	1	1	100
8	100	0	0	1	1	1	1	1	1
24	460	4600	100	1	1	1	1	1	1
36	220	10000	320	1	1	1	1	1	1
48	1000	32000	590	1	1	1	1	1	1
72	10000	3200	4600	1	1	1	1	1	1
96	68000	460	4600	1	1	1	1	1	1
Figure 1E	TCID50/ml (*10 Log)
Hours	NDV F3aa			NDV F3aa-STOPV1			NDV F3aa-STOPV2
0	100	100	460	0	320	220	0	320	170
8	3200	3200	10000	0	220	100	0	320	0
24	3200000	2200000	2200000	1700	1000	460	2200	15000	320
36	2200000	3200000	2200000	320	460	1000	2200	1000	320
48	1000000	3200000	1000000	100	220	1000	2200	1000	320
72	1000000	100000	1700000	460	0	100	0	220	100
96	460000	220000	590000	100	100	220	100	0	100

## Sheet: Figure 2
Figure 2A	TCID50/ml (*10 Log)
	NDV F3aa						NDV F3aa-STOPV1						NDV F3aa-STOPV2
Hours	IFN -			IFN +			IFN -			IFN +			IFN -			IFN +
0	1	1	1	1	1	1	1	1	1	1	1	1	1	1	1	1	1	1
8	320	320	220	1	1000	460	1	100	320	1	1	1	1	1	1	1	1	1
24	460000	1000000	5900000	460000	3200000	680000	100000	320000	100000	4600	4600	22000	2200	10000	32000	460	460	1000
36	32000000	32000000	10000000	10000000	4600000	10000000	2200000	1000000	1000000	1000000	320000	590000	100000	4600	46000	3200	4600	10000
48	32000000	22000000	22000000	10000000	22000000	32000000	460000	460000	2200000	100000	320000	46000	32000	100000	46000	4600	10000	10000
72	4600000	22000000	100000000	10000000	22000000	4600000	2200000	1000000	4600000	3200000	460000	460000	220000	100000	32000	10000	22000	17000
Figure 2B	IFN mRNA 10log fold change
Cell line	NDV F3aa		NDV F3aa-STOPV1		NDV F3aa-STOPV2
DF1	6.19	7.84	11148	4499.35	25.46	62.16
Figure 2C	IFN mRNA 10log fold change
Cell line	NDV F3aa		NDV F3aa-STOPV1		NDV F3aa-STOPV2
A549	67191.9	63876.6	15013.8	35845.4	14487.3	33829.6
Figure 2D	TCID50/ml (*10 Log)
Day of injection	NDV F3aa						NDV F3aa-STOPV1						NDV F3aa-STOPV2						NDV F0
6 day	320000000	46000000	220000000	320000000	32000	1	100000	1	1	100000	22000	560000	4600	4600	1	1000	590	3200	2200	1	1	1	10000	220000
10 day	320000000	320000000	320000000	320000000	320000000	320000000	1	1	320	1000	2200	1	1	1	1	1	2200	1	32000000	32000000	32000000	32000000	10000	10000000
14 day	320000000	320000000	320000000	320000000	320000000	320000000	1	100	1	1	1	1	1	1	1	1	1	1	46000000	32000000	46000000	1000	46000000	100000000
Figure 2E	TCID50/ml (*10 Log)
Day of injection	NDV F3aa							NDV F3aa-STOPV1							NDV F3aa-STOPV2							NDV F0
9 day	320000000	320000000	320000000	320000000	320000000	320000000	320000000	10000	1	1	1	1	32000	32000	1700000	1700000	3200000	1000000	1000000	100000	1	4600000	4600000	22000000	32000	1000000	2200000	1
13 day	320000000	320000000	220000000	100000000	100000000	320000000	320000000	1000	460	3200	1000	22000	4600	1	1700	10000	4600	3200	32000	32000	1	220000	2200000	1000000	1000000	2200000	1	3200000
17 day	320000000	320000000	320000000	320000000	320000000	100000000	320000000	10000	1	4600	1000	1	1	1	3200	460	170	22000	2200	1	1000	4600000	3200000	1	1	220000	460000	2200000

## Sheet: Figure 3
Figure 3A	% viable cells
Cell line	NDV F3aa						NDV F3aa-STOPV1						NDV F3aa-STOPV2						NDV F0
Su.86.86	7.70992	2.85599	4.93193	8.75486	6.90662	4.42607	55.9194	45.6342	33.8947	34.6206	27.9736	41.2467	54.9849	41.6768	30.6737	29.7292	30.4456	34.7724	10.2431	2.233	5.82967	5.58667	3.80583	3.34626
CFPAC	12.1728	5.52642	17.9958	-2.44889	-7.06452	-14.8424	27.9611	24.5057	31.3742	47.996	29.6348	31.3524	37.4927	38.6534	36.7804	37.7189	36.9332	35.2144	4.627	1.53835	5.95992	5.06645	10.0609	9.39884
MIAPaCa-2	13.8909	13.8804	11.1874	9.3314	-6.5412	-10.845	68.3308	61.4104	54.9868	140.679	126.779	157.74	48.3852	49.2118	51.3791	140.042	127.973	145.291	54.1235	50.4399	34.7085	102.525	97.8907	104.119
PANC-1	13.9186	14.3029	18.7605	8.95511	17.0075	20.9259	77.0646	72.5427	73.2083	77.6446	72.8038	64.687	70.9351	72.826	64.8959	78.6247	79.4258	80.3632	67.1371	62.7644	58.7968	55.3364	61.9784	54.4429
Capan-2	21.5124	16.3645	16.3063	9.14911	9.65459	11.3732	89.4035	84.0204	98.6857	31.0649	29.1508	29.6673	83.6062	99.5784	109.359	26.7458	23.7215	24.1626	37.4329	27.5562	23.227	78.0658	45.9295	6.63818
BxPC-3	8.53013	5.50099	6.61002	34.9675	11.942	27.0953	62.8446	63.2587	62.9481	61.3026	61.9909	51.6154	65.8586	53.1253	49.2384	38.7276	60.0361	41.6777	7.2733	13.8446	14.7947	74.7988	76.9923	44.9448
Hs 700T	34.1806	29.8556	42.6763	37.5266	38.3938	37.3176	58.9638	55.298	63.2105	72.3472	74.9496	74.5383	63.3582	64.3118	64.531	67.5676	61.0466	59.2257	64.4696	57.1559	56.9456	50.7524	49.7737	55.793
HPAF II	20.9364	23.9742	31.4308	41.8518	39.6578	46.0328	70.0659	36.9468	37.5284	90.648	89.852	75.2934	84.6962	72.7082	79.7706	48.3925	76.0996	72.0907	37.0331	36.7054	38.9376	103.774	70.4475	67.0623
Hs 766T	38.5238	49.5568	52.0181	20.0301	26.5073	23.6221	73.1289	68.8918	66.7156	61.139	61.1934	60.1233	77.6269	76.8717	71.1335	55.5465	60.2771	65.3942	22.5901	19.6996	25.2159	34.9161	32.0973	40.629
AsPC-1	52.562	55.5662	53.3265	20.6807	33.9078	55.1343	89.099	94.404	93.292	68.7431	73.1172	71.6592	94.4168	91.9121	90.794	93.9611	82.4773	72.7575	8.76608	14.3282	10.5678	129.818	119.131	174.154
Figure 3B	TCID50/ml (*10 Log)
Cell line	NDV F3aa				NDV F3aa-STOPV1				NDV F3aa-STOPV2				NDV F0
Su.86.86	1000000	460000	4600	1000000	460	220	0.1	590	320	320	0.1	460	320000	100000	170000	460000
CFPAC	220000	320000	220000	1000000	100	320	220	170	100	320	100	220	320	0.1	320	0.1
MIAPaCa-2	3200000	3200000	10000000	3200000	320	320	2200	460	1000	10000	3200	2200	100	0.1	100	0.1
PANC-1	320000	460000	100000	460000	10000	2200	3200	2200	4600	32000	3200	22000	3200	3200	1000	22000
Capan-2	460000	3200000	460000	4600000	460	320	220	220	220	1000	320	220	320	1000	22000	100
BxPC-3	320000	460000	460000	4600000	460	1700	4600	2200	3200	4600	4600	10000	1000	220	100	0.1
Hs 700T	5900000	4600000	460000	1000000	32000	32000	59000	32000	100000	46000	320000	460000	100	1000	1000	100
HPAF II	22000	100000	32000	100000	100	100	320	220	100	220	100	320	32000	32000	10000	22000
Hs 766T	3200	3200	3200	32000	0.1	0.1	0.1	0.1	460	2200	590	460	320000	32000	220000	100000
AsPC-1	270000	320000	320000	1000000	100	320	100	100	460	460	320	220	32000	32000	32000	10000
Figure 3C	TCID50/ml (*10 Log)
Hours	NDV F3aa			NDV F3aa-STOPV1			NDV F3aa-STOPV2			NDV F0
0	1	1	100	1	1	1	1	1	1	1	1	1
8	3200	3200	4600	1	1	1	1	1	1	3200	100	320
24	4600000	22000000	3200000	220	320	460	1000	460	2200	4600	10000	4600
36	4600000	4600000	4600000	1000	3200	1000	3200	3200	320	22000	46000	46000
48	10000000	4600000	3200000	320	460	2200	4600	3200	2200	46000	100000	100000
72	3200000	10000000	46000000	220	320	460	2200	1000	2200	320000	460000	1000000
Figure 3D	TCID50/ml (*10 Log)
Hours	NDV F3aa			NDV F3aa-STOPV1			NDV F3aa-STOPV2			NDV F0
0	100	1	100	1	1	1	1	1	1	1	1	1
8	1	100	1	1	1	1	1	1	1	1	1	1
24	3200	3200	1000	1	1	100	1	1	100	460	1000	100
36	17000	10000	10000	220	320	320	100	170	1	100	1000	1000
48	46000	100000	22000	100	220	220	1	1	460	100	590	2200
72	22000	32000	32000	100	100	320	100	220	1	320	100	220

## Sheet: Figure 4
Figure 4B	% viable cells
Cell line	NDV F3aa			NDV F3aa-S			NDV F3aa-STOPV2			NDV F3aa-S-STOPV2
Su8686	3.21126	4.27783	4.14776	9.11972	6.95182	5.37131	22.8343	19.6476	20.4594	28.4767	32.0359	24.3991
HPAF	30.0174	28.4503	29.3409	25.0888	22.2225	19.2061	60.4787	65.8533	58.3591	53.382	50.0782	50.547
HS766T	32.7471	30.9325	38.6814	40.0247	39.8713	36.5604	64.4609	58.3771	59.8079	76.7276	87.8662	70.8335
ASPC1	17.3099	16.6915	20.0307	25.532	28.2068	21.2176	87.0121	85.4408	84.0145	89.6032	68.7693	78.9746
Figure 4C	% viable cells
MOI	NDV F3aa			NDV F3aa-S			NDV F3aa-STOPV2			NDV F3aa-S-STOPV2
1	91.1421	71.5119	66.9289	1.40946	15.2234	33.839	66.2737	62.9201	51.0908	10.5339	17.4091	24.3567
0.1	77.2358	72.9085	70.4301	24.0026	44.6429	38.2644	88.0623	103.266	99.6274	94.5803	83.6523	77.7662
0.01	94.0139	75.1705	83.648	65.4443	119.016	117.117	84.5461	83.8753	88.042	111.491	122.274	118.197
Figure 4D	TCID50/ml (*10 Log)
Hours	NDV F3aa			NDV F3aa-S			NDV F3aa-S-STOPV2			NDV F3aa-S-STOPV2
0	1	1	1	1	1	1	1	1	1	1	1	1
12	460	170	1000	2200	460	100	1	1	1	100	1	1
18	10000	1700	1000	10000	4600	4600	1	1	1	220	220	220
24	10000	4600	4600	22000	32000	32000	100	1	1	1000	1000	460
36	220000	320000	460000	4600000	2200000	2200000	320	100	220	10000	1000	3200
48	2200000	10000000	4600000	22000000	4600000	4600000	1000	3200	4600	32000	32000	46000
72	32000000	10000000	10000000	10000000	22000000	22000000	32000	46000	46000	3200000	4600000	10000000
Figure 4E	Focus index
NDV F3aa	NDV F3aa-S	NDV F0	NDV-F3aa-STOPV2	NDV F3aa-S-STOPV2
4	18	3	2	10
7	13	2	2	12
23	32	3	2	10
12	17	2	2	11
4	10	3	2	10
15	11	6	2	7
4	13	2	2	9
13	17	2	2	30
9	12	2	2	9
8	12	2	2	9
4	10	2	2	13
16	19	3	2	11
6	9	4	4	25
5	7	4	2	8
15	7	2	2	13
6	15	3	3	13
7	12	2	3	11
5	13	7	3	10
12	30	2	2	5
11	17	4	2	22
7	15	4	2	13
14	29	2	2	21
5	18	4	2	18
12	13	4	4	14
8	33	3	3	19
13	36	3	2	21
8	20	3	2	20
Figure 4E	Focus index
NDV F3aa	NDV F3aa-S	NDV F0	NDV-F3aa-STOPV2	NDV F3aa-S-STOPV2
39	18	1	26	24
37	10		57	17
34	21		15	19
29	18		13	28
32	22		18	19
32	10		20	15
27	31		31	58
25	15		24	17
16	24		24	22
15	17		18	14
16	50		21	19
29	16		25	28
22	41		15	23
80	10		25	11
47	16		50	21
26	9		32	25
26	10		24	19
25	33		32	31
17	27		20	24
26	10		23	21
32	34		24	14
39	55		20	26
19	17		24	16
45	20		24	37
15	12		51	18
14	15		16	16
20	19		19	15
33	40		14	19
17	16		16	29
33	48		28	32

## Sheet: Figure 5
Figure 5B	TCID50/ml (*10 Log)
Hours	NDV F3aa			NDV F3aa-S			NDV F3aa-STOPV2			NDV F3aa-S-STOPV2-TIS-F-HN			NDV F3aa-STOPV2-ICD
0	100	100	100	1	1	1	1	1	1	1	1	1	1	1	1
12	1	100	1	170	170	100	1	1	1	100	1	100	100	1	100
24	3200	1000	3200	2200	2200	1000	1000	460	1000	320	460	100	100	100	100
36	32000	10000	22000	46000	100000	100000	32000	46000	4600	1000	460	1000	320	460	220
48	32000	32000	100000	1000000	1000000	460000	100000	220000	32000	10000	32000	22000	3200	1000	3200
72	100000	46000	220000	1000000	460000	1000000	320000	320000	100000	32000	32000	22000	22000	4600	22000
Figure 5C	TCID50/ml (*10 Log)
Hours	NDV F3aa			NDV F3aa-S			NDV F3aa-STOPV2			NDV F3aa-S-STOPV2-TIS-F-HN			NDV F3aa-STOPV2-ICD
0	1	1	1	1	1	1	100	1	1	1	1	1	1	1	1
12	10000	22000	32000	2200	3200	1000	100	1	100	1	1	1	1	1	1
24	2200000	2200000	3200000	460000	320000	320000	460	320	320	460	1000	1700	320	320	220
36	4600000	10000000		22000000	4600000	4600000	460	1000	320	3200	4600	10000	1000	460	460
48	32000000	10000000	3200000	10000000	4600000	4600000	460	2200	1000	4600	3200	4600	320	3200	1700
72	1000000	460000	1000000	1000000	3200000	4600000	320	220	100	1000	2200	1000	320	220	460
Figure 5D	TCID50/ml (*10 Log)
Hours	NDV F3aa			NDV F3aa-S			NDV F3aa-STOPV2			NDV F3aa-S-STOPV2-TIS-F-HN			NDV F3aa-STOPV2-ICD
0	1	1	1	1	1	1	1	1	1	100	1	100	1	100	100
12	1	1	1	1	1	1	1	1	1	1	1	100	170	1	1
24	680000,0*	1000	2200	460	460	320	100	1	1	100	1	100	220	1	100
36	4600	6600	22000	3200	4600	4600	100	1	100	170	100	220	320	320	460
48	22000	46000	100000	320000	460000	32000	1	1	1	320	360	1700	460	460	320
72	22000	100000	100000	100000	100000	460000	100	100	1	320	460	460	220	320	220
Figure 5E	% viable cells
Cell line	NDV F3aa-S			NDV F3aa-S-STOPV2			NDV F3aa			NDV F3aa-S-STOPV2-TIS-F-HN			NDV F3aa-STOPV2-ICD
Su.86.86	19.2578	11.883	4.31783	51.1525	43.6842	38.3268	16.3229	18.8784	20.8399	2.04455	15.5331	20.0064	19.0112	18.923	19.3893
MiAPaCa-2	29.8302	19.4528	19.8868	41.2183	46.6808	38.8177	21.9643	26.6944	30.1927	32.3436	44.1994	36.6066	45.1822	39.0995	44.8515
Panc-1	12.9837	12.823	12.331	31.2262	28.7574	25.2899	13.14	22.6731	21.7744	44.7238	39.2308	40.4272	38.1769	31.7946	31.6809
BxPC-3	42.5788	42.012	36.6985	50.8997	72.6645	76.3351	10.2355	35.0316	33.554	56.2591	42.0193	63.5541	29.243	45.0906	61.2
Hs700-T	14.6162	27.3693	25.5062	31.3898	32.7548	39.3264	20.4471	23.3067	19.8191	44.4912	33.0138	44.7775	41.4343	37.6738	41.9285
Hs766-T	40.3475	41.9085	39.7125	51.2112	69.2857	65.501	31.0623	33.7228	32.9246	57.3015	51.2256	62.6258	61.693	60.878	55.4056
AsPC-1	10.5173	7.63668	10.9463	73.3981	85.8702	80.483	13.5713	19.9546	19.7753	74.4377	55.7944	66.7555	78.3255	82.6286	74.6712
CFPAC	6.54959	8.09917	10.8574	29.3056	42.3745	38.2665	11.5343	15.4904	11.9879	25.3783	26.7929	28.3975	53.0942	40.6384	39.5656
Capan-2	27.3073	32.6318	29.4752	90.8929	129.687	113.256	69.7188	75.3438	72.7187	65.112	50.5631	73.3006	98.2185	100.863	65.326
HPAFII	61.6467	45.8242	41.5221	72.8273	84.6097	88.3159	36.1332	43.7805	38.1599	62.5551	57.6772	70.2561	66.9177	73.1246	65.5454
